# Supplementary material for: Differential effects of 11 years of long-term injectable testosterone undecanoate therapy on anthropometric and metabolic parameters in hypogonadal men with normal weight, overweight and obesity in comparison with untreated controls: real-world data from a controlled registry study
Source: Int J Obes (Lond). 2020 Jan 28;44(6):1264–78. doi: 10.1038/s41366-019-0517-7 (PMC7260126; doi:10.1038/s41366-019-0517-7)
Supplement: Supplementary file 1 — Supplementary Table 1 [file 41366_2019_517_MOESM1_ESM.xlsx]

## Sheet: Tabelle1
	normal weight group testosterone-treated (n=26)	normal weight group untreated control (n=37)	p value between groups	overweight group testosterone-treated (n=121)	overweight group untreated control (n=165)	p value between groups	obese group testosterone-treated (n=281)	obese group untreated control (n=193)	p value between groups
baseline PSA (ng/mL)	1.4 ± 0.9	2.1 ± 1.4	<0.05	1.7 ± 1.1	2.4 ± 1.3	<0.0001	1.9 ± 0.9	2.6 ± 1.3	<0.0001
change year 1	0.08 ± 0.26	-0.12 ± 0.16	0.5995	0.02 ± 0.13	-0.09 ± 0.10	0.5717	0.15 ± 0.08	-0.04 ± 0.11	0.2355
change year 2	0.09 ± 0.26	0.08 ± 0.16	0.9937	-0.06 ± 0.13	-0.00 ± 0.10	0.7819	0.14 ± 0.08	0.30 ± 0.11	0.3036
change year 3	0.10 ± 0.26	-0.04 ± 0.16	0.7015	-0.10 ± 0.13	0.04 ± 0.10	0.4584	0.09 ± 0.08	0.55 ± 0.11	0.0032
change year 4	0.11 ± 0.26	-0.07 ± 0.16	0.6232	-0.01 ± 0.14	-0.04 ± 0.10	0.7692	0.15 ± 0.08	0.23 ± 0.12	0.6088
change year 5	0.13 ± 0.26	-0.16 ± 0.16	0.4295	-0.00 ± 0.14	-0.03 ± 0.10	0.8860	0.17 ± 0.09	0.48 ± 0.12	0.0667
change year 6	0.16 ± 0.27	0.02 ± 0.16	0.6244	-0.01 ± 0.15	0.09 ± 0.10	0.6407	0.19 ± 0.09	0.18 ± 0.12	0.9655
change year 7	0.21 ± 0.28	-0.01 ± 0.17	0.5633	0.00 ± 0.15	0.26 ± 0.10	0.2197	0.19 ± 0.09	0.18 ± 0.13	0.9751
change year 8	0.31 ± 0.32	0.17 ± 0.17	0.7382	0.02 ± 0.16	0.21 ± 0.11	0.3614	0.21 ± 0.10	0.33 ± 0.13	0.5045
change year 9	0.19 ± 0.37	0.62 ± 0.17	0.3451	0.05 ± 0.17	0.51 ± 0.11	0.0417	0.23 ± 0.10	0.72 ± 0.14	0.0085
change year 10	0.31 ± 0.37	0.73 ± 0.18	0.3573	0.09 ± 0.18	1.01 ± 0.12	0.0001	0.26 ± 0.11	0.65 ± 0.15	0.0498
change year 11	0.34 ± 0.39	2.054 ± 0.23	0.0007	0.05 ± 0.19	0.74 ± 0.15	0.0093	0.28 ± 0.11	0.52 ± 0.19	0.3067
Data are shown as means ± SE
*cardiovacular disease was defined as prior myocardial infarction, stroke, or diagnosis of coronary artery disease
Supplementary Table 1. Changes in prostate specific antigen (PSA) per year and statistical differences between groups, adjusted for baseline age, BMI, fasting glucose, lipids, blood pressure, and quality of life. Statistical significance is printed in bold. Wherever differences in changes were significant between groups, increase in PSA was higher in the untreated groups.
