# Supplementary material for: Differential effects of 11 years of long-term injectable testosterone undecanoate therapy on anthropometric and metabolic parameters in hypogonadal men with normal weight, overweight and obesity in comparison with untreated controls: real-world data from a controlled registry study
Source: Int J Obes (Lond). 2020 Jan 28;44(6):1264–78. doi: 10.1038/s41366-019-0517-7 (PMC7260126; doi:10.1038/s41366-019-0517-7)
Supplement: Supplementary file 2 — Supplementary Table 2 [file 41366_2019_517_MOESM2_ESM.xlsx]

## Sheet: TABLE3SUPP
SAE	ALL 10 years Incidence T-group	ALL 10 years Incidence CTRL	ALL Incidence Ratio T-group vs CTRL	ALL p-Value
death	0.064(0.043,0.096)	0.219(0.175,0.273)	0.293(0.184,0.466)	<.0001
non-fatal myocardial infarctions	0.000(0.000,0.000)	0.210(0.167,0.264)	NC	NC
non-fatal strokes	0.000(0.000,0.000)	0.190(0.150,0.242)	NC	NC
MACE	0.064(0.043,0.096)	0.409(0.347,0.481)	0.157(0.101,0.243)	<.0001
Prostate Cancer	0.033(0.019,0.059)	0.128(0.095,0.171)	0.261(0.138,0.494)	<.0001
SAE	NORMAL WEIGHT 10 years Incidence T-group	NORMAL WEIGHT 10 years Incidence CTRL	NORMAL WEIGHT Incidence Ratio T-group vs CTRL	NORMAL p-Value
death	0.052(0.007,0.368)	0.080(0.026,0.249)	0.644(0.067,6.193)	0.7033
non-fatal myocardial infarctions	0.000(0.000,0.000)	0.107(0.040,0.286)	NC	NC
non-fatal strokes	0.000(0.000,0.000)	0.161(0.072,0.358)	NC	NC
MACE	0.052(0.007,0.368)	0.214(0.107,0.429)	0.242(0.030,1.932)	0.1805
Prostate Cancer	0.000(0.000,0.000)	0.027(0.004,0.190)	NC	NC
SAE	OVERWEIGHT 10 years Incidence T-group	OVERWEIGHT 10 years Incidence CTRL	OVERWEIGHT Incidence Ratio T-group vs CTRL	OVER p-Value
death	0.042(0.016,0.113)	0.089(0.053,0.150)	0.478(0.157,1.453)	0.1933
non-fatal myocardial infarctions	0.000(0.000,0.000)	0.133(0.087,0.204)	NC	NC
non-fatal strokes	0.000(0.000,0.000)	0.070(0.039,0.126)	NC	NC
MACE	0.042(0.016,0.113)	0.241(0.175,0.331)	0.176(0.063,0.494)	0.0010
Prostate Cancer	0.053(0.022,0.128)	0.095(0.057,0.158)	0.558(0.203,1.535)	0.2586
SAE	OBESE 10 years Incidence T-group	OBESE 10 years Incidence CTRL	OBESE Incidence Ratio T-group vs CTRL	OBESE p-Value
death	0.073(0.046,0.116)	0.382(0.296,0.492)	0.192(0.113,0.325)	<.0001
non-fatal myocardial infarctions	0.000(0.000,0.000)	0.312(0.236,0.412)	NC	NC
non-fatal strokes	0.000(0.000,0.000)	0.318(0.241,0.420)	NC	NC
MACE	0.073(0.046,0.116)	0.623(0.511,0.760)	0.117(0.071,0.194)	<.0001
Prostate Cancer	0.028(0.014,0.060)	0.184(0.128,0.265)	0.154(0.068,0.352)	<.0001
Supplementary Table 2. Incidence rates (per 10 years of follow-up) of patients with adverse events for all and by weight groups (normal weight, overweight, obese), adjusted for baseline age. MACE is defined as death or non-fatal myocardial infarction or non-fatal stroke. 95% confidence intervals are shown in brackets; NC=not calculated
